# Supplementary material for: pH Regulator on Digital Microfluidics with Pico-Dosing Technique
Source: Biosensors (Basel). 2023 Oct 25;13(11):951. doi: 10.3390/bios13110951 (PMC10669492; doi:10.3390/bios13110951)
Supplement: Supplementary file 1 [file biosensors-13-00951-s001.zip]

Archive with 1 entries (1 files):
- biosensors-2565095-supplementary.pdf
